# Supplementary material for: Transcriptome Analysis of Brain and Skin Reveals Immune Responses to Acute Hypoxia and Reoxygenation in Pseudobagrus ussuriensis
Source: Animals (Basel). 2024 Jan 12;14(2):246. doi: 10.3390/ani14020246 (PMC10812553; doi:10.3390/ani14020246)
Supplement: Supplementary file 1 [file animals-14-00246-s001.zip]

Archive with 1 entries (1 files):
- animals-2731475-supplementary/Table S1 Complete term names of GO and KEGG.xlsx
