# Supplementary material for: Transcriptome Analysis of Brain and Skin Reveals Immune Responses to Acute Hypoxia and Reoxygenation in Pseudobagrus ussuriensis
Source: Animals (Basel). 2024 Jan 12;14(2):246. doi: 10.3390/ani14020246 (PMC10812553; doi:10.3390/ani14020246)
Supplement: Supplementary file 1 [file animals-14-00246-s001.zip › animals-2731475-supplementary/Table S1 Complete term names of GO and KEGG.xlsx]

## Sheet: GO-NvsC-S
id	Term	Category
GO:0006955	immune response	biological process
GO:0006935	chemotaxis	biological process
GO:0006954	inflammatory response	biological process
GO:0030595	leukocyte chemotaxis	biological process
GO:2000144	positive regulation of DNA-templated transcription, initiation	biological process
GO:0000122	negative regulation of transcription by RNA polymerase II	biological process
GO:0006357	regulation of transcription by RNA polymerase II	biological process
GO:0015827	tryptophan transport	biological process
GO:0071228	cellular response to tumor cell	biological process
GO:0045444	fat cell differentiation	biological process
GO:0005667	transcription factor complex	cellular component
GO:0009897	external side of plasma membrane	cellular component
GO:0044798	nuclear transcription factor complex	cellular component
GO:0005634	nucleus	cellular component
GO:0005751	mitochondrial respiratory chain complex IV	cellular component
GO:0000790	nuclear chromatin	cellular component
GO:0000307	cyclin-dependent protein kinase holoenzyme complex	cellular component
GO:0005737	cytoplasm	cellular component
GO:0000779	condensed chromosome, centromeric region	cellular component
GO:0005890	sodium:potassium-exchanging ATPase complex	cellular component
GO:0000978	RNA polymerase II proximal promoter sequence-specific DNA binding	molecular function
GO:0019956	chemokine binding	molecular function
GO:0019957	C-C chemokine binding	molecular function
GO:0016493	C-C chemokine receptor activity	molecular function
GO:0004857	enzyme inhibitor activity	molecular function
GO:0004879	nuclear receptor activity	molecular function
GO:0000981	DNA-binding transcription factor activity, RNA polymerase II-specific	molecular function
GO:0001077	proximal promoter DNA-binding transcription activator activity, RNA polymerase II-specific	molecular function
GO:0004332	fructose-bisphosphate aldolase activity	molecular function
GO:0042826	histone deacetylase binding	molecular function

## Sheet: GO-OvsC-S
id	Term	Category
GO:0006955	immune response	biological process
GO:0009617	response to bacterium	biological process
GO:0000413	protein peptidyl-prolyl isomerization	biological process
GO:0006007	glucose catabolic process	biological process
GO:0006002	fructose 6-phosphate metabolic process	biological process
GO:0006268	DNA unwinding involved in DNA replication	biological process
GO:0061621	canonical glycolysis	biological process
GO:0006954	inflammatory response	biological process
GO:0030174	regulation of DNA-dependent DNA replication initiation	biological process
GO:0030388	fructose 1,6-bisphosphate metabolic process	biological process
GO:0042555	MCM complex	cellular component
GO:0005945	6-phosphofructokinase complex	cellular component
GO:0034045	phagophore assembly site membrane	cellular component
GO:0044798	nuclear transcription factor complex	cellular component
GO:0005967	mitochondrial pyruvate dehydrogenase complex	cellular component
GO:0031298	replication fork protection complex	cellular component
GO:0043292	contractile fiber	cellular component
GO:0009897	external side of plasma membrane	cellular component
GO:0005634	nucleus	cellular component
GO:0005737	cytoplasm	cellular component
GO:0003872	6-phosphofructokinase activity	molecular function
GO:0070095	fructose-6-phosphate binding	molecular function
GO:0003755	peptidyl-prolyl cis-trans isomerase activity	molecular function
GO:0048029	monosaccharide binding	molecular function
GO:0004459	L-lactate dehydrogenase activity	molecular function
GO:0000978	RNA polymerase II proximal promoter sequence-specific DNA binding	molecular function
GO:0070061	fructose binding	molecular function
GO:0001221	transcription cofactor binding	molecular function
GO:0005149	interleukin-1 receptor binding	molecular function
GO:0016208	AMP binding	molecular function

## Sheet: GO-NvsO-S
id	Term	Category
GO:0006954	inflammatory response	biological process
GO:0045214	sarcomere organization	biological process
GO:0006935	chemotaxis	biological process
GO:0071691	cardiac muscle thin filament assembly	biological process
GO:0030241	skeletal muscle myosin thick filament assembly	biological process
GO:0010737	protein kinase A signaling	biological process
GO:0007204	positive regulation of cytosolic calcium ion concentration	biological process
GO:0030240	skeletal muscle thin filament assembly	biological process
GO:0048739	cardiac muscle fiber development	biological process
GO:0060326	cell chemotaxis	biological process
GO:0030018	Z disc	cellular component
GO:0042383	sarcolemma	cellular component
GO:0042555	MCM complex	cellular component
GO:0031430	M band	cellular component
GO:0009897	external side of plasma membrane	cellular component
GO:0030017	sarcomere	cellular component
GO:0005865	striated muscle thin filament	cellular component
GO:0005859	muscle myosin complex	cellular component
GO:0043034	costamere	cellular component
GO:0005863	striated muscle myosin thick filament	cellular component
GO:0008307	structural constituent of muscle	molecular function
GO:0019957	C-C chemokine binding	molecular function
GO:0016493	C-C chemokine receptor activity	molecular function
GO:0019956	chemokine binding	molecular function
GO:0030506	ankyrin binding	molecular function
GO:0051371	muscle alpha-actinin binding	molecular function
GO:0004930	G protein-coupled receptor activity	molecular function
GO:0051015	actin filament binding	molecular function
GO:0045028	G protein-coupled purinergic nucleotide receptor activity	molecular function
GO:0005308	creatine transmembrane transporter activity	molecular function

## Sheet: GO-NvsC-B
id	Term	Category
GO:0000122	negative regulation of transcription by RNA polymerase II	biological process
GO:0009612	response to mechanical stimulus	biological process
GO:0071228	cellular response to tumor cell	biological process
GO:0042127	regulation of cell proliferation	biological process
GO:0045444	fat cell differentiation	biological process
GO:0048661	positive regulation of smooth muscle cell proliferation	biological process
GO:0043433	negative regulation of DNA-binding transcription factor activity	biological process
GO:0051782	negative regulation of cell division	biological process
GO:0061469	regulation of type B pancreatic cell proliferation	biological process
GO:0048008	platelet-derived growth factor receptor signaling pathway	biological process
GO:0005667	transcription factor complex	cellular component
GO:0005634	nucleus	cellular component
GO:0000779	condensed chromosome, centromeric region	cellular component
GO:0009897	external side of plasma membrane	cellular component
GO:0005719	nuclear euchromatin	cellular component
GO:0090575	RNA polymerase II transcription factor complex	cellular component
GO:0000790	nuclear chromatin	cellular component
GO:0005737	cytoplasm	cellular component
GO:0030139	endocytic vesicle	cellular component
GO:0031588	nucleotide-activated protein kinase complex	cellular component
GO:0000978	RNA polymerase II proximal promoter sequence-specific DNA binding	molecular function
GO:0001077	proximal promoter DNA-binding transcription activator activity, RNA polymerase II-specific	molecular function
GO:0019900	kinase binding	molecular function
GO:0043565	sequence-specific DNA binding	molecular function
GO:0017017	MAP kinase tyrosine/serine/threonine phosphatase activity	molecular function
GO:0003700	DNA-binding transcription factor activity	molecular function
GO:0003690	double-stranded DNA binding	molecular function
GO:0042826	histone deacetylase binding	molecular function
GO:0001046	core promoter sequence-specific DNA binding	molecular function
GO:0001221	transcription cofactor binding	molecular function

## Sheet: GO-OvsC-B
id	Term	Category
GO:0009749	response to glucose	biological process
GO:0018401	peptidyl-proline hydroxylation to 4-hydroxy-L-proline	biological process
GO:0009612	response to mechanical stimulus	biological process
GO:0033280	response to vitamin D	biological process
GO:0001666	response to hypoxia	biological process
GO:0002040	sprouting angiogenesis	biological process
GO:0051782	negative regulation of cell division	biological process
GO:0006942	regulation of striated muscle contraction	biological process
GO:0090673	endothelial cell-matrix adhesion	biological process
GO:0006936	muscle contraction	biological process
GO:0090575	RNA polymerase II transcription factor complex	cellular component
GO:0045121	membrane raft	cellular component
GO:0009986	cell surface	cellular component
GO:0031090	organelle membrane	cellular component
GO:0016604	nuclear body	cellular component
GO:0016529	sarcoplasmic reticulum	cellular component
GO:0009897	external side of plasma membrane	cellular component
GO:0046658	anchored component of plasma membrane	cellular component
GO:0005737	cytoplasm	cellular component
GO:0032982	myosin filament	cellular component
GO:0019900	kinase binding	molecular function
GO:0031418	L-ascorbic acid binding	molecular function
GO:0031996	thioesterase binding	molecular function
GO:0015020	glucuronosyltransferase activity	molecular function
GO:0016706	oxidoreductase activity, acting on paired donors, with incorporation or reduction of molecular oxygen, 2-oxoglutarate as one donor, and incorporation of one atom each of oxygen into both donors	molecular function
GO:0001968	fibronectin binding	molecular function
GO:0016874	ligase activity	molecular function
GO:0050431	transforming growth factor beta binding	molecular function
GO:0005506	iron ion binding	molecular function
GO:0042056	chemoattractant activity	molecular function

## Sheet: GO-NvsO-B
id	Term	Category
GO:1901185	negative regulation of ERBB signaling pathway	biological process
GO:0003014	renal system process	biological process
GO:0032801	receptor catabolic process	biological process
GO:0006624	vacuolar protein processing	biological process
GO:0006096	glycolytic process	biological process
GO:0051603	proteolysis involved in cellular protein catabolic process	biological process
GO:0006935	chemotaxis	biological process
GO:0051782	negative regulation of cell division	biological process
GO:0060907	positive regulation of macrophage cytokine production	biological process
GO:0032496	response to lipopolysaccharide	biological process
GO:0005764	lysosome	cellular component
GO:0000015	phosphopyruvate hydratase complex	cellular component
GO:0005773	vacuole	cellular component
GO:0031588	nucleotide-activated protein kinase complex	cellular component
GO:0005942	phosphatidylinositol 3-kinase complex	cellular component
GO:0009897	external side of plasma membrane	cellular component
GO:0030670	phagocytic vesicle membrane	cellular component
GO:0035749	myelin sheath adaxonal region	cellular component
GO:0005642	annulate lamellae	cellular component
GO:0005667	transcription factor complex	cellular component
GO:0004197	cysteine-type endopeptidase activity	molecular function
GO:0043565	sequence-specific DNA binding	molecular function
GO:0004365	glyceraldehyde-3-phosphate dehydrogenase (NAD+) (phosphorylating) activity	molecular function
GO:0004634	phosphopyruvate hydratase activity	molecular function
GO:0009922	fatty acid elongase activity	molecular function
GO:0102336	3-oxo-arachidoyl-CoA synthase activity	molecular function
GO:0102337	3-oxo-cerotoyl-CoA synthase activity	molecular function
GO:0102338	3-oxo-lignoceronyl-CoA synthase activity	molecular function
GO:0102756	very-long-chain 3-ketoacyl-CoA synthase activity	molecular function
GO:0019956	chemokine binding	molecular function

## Sheet: KEGG-NvsC-S
id	Term	Classification level1	Classification level2
ko04068	FoxO signaling pathway	Environmental Information Processing	Signal transduction
ko04061	Viral protein interaction with cytokine and cytokine receptor	Environmental Information Processing	Signaling molecules and interaction
ko04060	Cytokine-cytokine receptor interaction	Environmental Information Processing	Signaling molecules and interaction
ko04672	Intestinal immune network for IgA production	Organismal Systems	Immune system
ko04657	IL-17 signaling pathway	Organismal Systems	Immune system
ko04668	TNF signaling pathway	Environmental Information Processing	Signal transduction
ko04066	HIF-1 signaling pathway	Environmental Information Processing	Signal transduction
ko04380	Osteoclast differentiation	Organismal Systems	Development and regeneration
ko04010	MAPK signaling pathway	Environmental Information Processing	Signal transduction
ko04115	p53 signaling pathway	Cellular Processes	Cell growth and death
ko05162	Measles	Human Diseases	Infectious disease: viral
ko00010	Glycolysis/Gluconeogenesis	Metabolism	Carbohydrate metabolism
ko04621	NOD-like receptor signaling pathway	Organismal Systems	Immune system
ko05418	Fluid shear stress and atherosclerosis	Human Diseases	Cardiovascular disease
ko04064	NF-kappa B signaling pathway	Environmental Information Processing	Signal transduction
ko04625	C-type lectin receptor signaling pathway	Organismal Systems	Immune system
ko05224	Breast cancer	Human Diseases	Cancer: specific types
ko04062	Chemokine signaling pathway	Organismal Systems	Immune system
ko05210	Colorectal cancer	Human Diseases	Cancer: specific types
ko04150	mTOR signaling pathway	Environmental Information Processing	Signal transduction

## Sheet: KEGG-OvsC-S
id	Term	Classification level1	Classification level2
ko00010	Glycolysis/Gluconeogenesis	Metabolism	Carbohydrate metabolism
ko04066	HIF-1 signaling pathway	Environmental Information Processing	Signal transduction
ko04061	Viral protein interaction with cytokine and cytokine receptor	Environmental Information Processing	Signaling molecules and interaction
ko05230	Central carbon metabolism in cancer	Human Diseases	Cancer: overview
ko04152	AMPK signaling pathway	Environmental Information Processing	Signal transduction
ko04922	Glucagon signaling pathway	Organismal Systems	Endocrine system
ko04931	Insulin resistance	Human Diseases	Endocrine and metabolic disease
ko04068	FoxO signaling pathway	Environmental Information Processing	Signal transduction
ko03030	DNA replication	Genetic Information Processing	Replication and repair
ko04672	Intestinal immune network for IgA production	Organismal Systems	Immune system
ko00030	Pentose phosphate pathway	Metabolism	Carbohydrate metabolism
ko04930	Type II diabetes mellitus	Human Diseases	Endocrine and metabolic disease
ko04657	IL-17 signaling pathway	Organismal Systems	Immune system
ko04136	Autophagy-other	Cellular Processes	Transport and catabolism
ko00051	Fructose and mannose metabolism	Metabolism	Carbohydrate metabolism
ko03018	RNA degradation	Genetic Information Processing	Folding, sorting and degradation
ko04920	Adipocytokine signaling pathway	Organismal Systems	Endocrine system
ko04060	Cytokine-cytokine receptor interaction	Environmental Information Processing	Signaling molecules and interaction
ko04212	Longevity regulating pathway - worm	Organismal Systems	Aging
ko04140	Autophagy - animal	Cellular Processes	Transport and catabolism

## Sheet: KEGG-NvsO-S
id	Term	Classification level1	Classification level2
ko04061	Viral protein interaction with cytokine and cytokine receptor	Environmental Information Processing	Signaling molecules and interaction
ko04060	Cytokine-cytokine receptor interaction	Environmental Information Processing	Signaling molecules and interaction
ko05414	Dilated cardiomyopathy (DCM)	Human Diseases	Cardiovascular disease
ko05410	Hypertrophic cardiomyopathy (HCM)	Human Diseases	Cardiovascular disease
ko04672	Intestinal immune network for IgA production	Organismal Systems	Immune system
ko05202	Transcriptional misregulation in cancer	Human Diseases	Cancer: overview
ko04931	Insulin resistance	Human Diseases	Endocrine and metabolic disease
ko04380	Osteoclast differentiation	Organismal Systems	Development and regeneration
ko04062	Chemokine signaling pathway	Organismal Systems	Immune system
ko04668	TNF signaling pathway	Environmental Information Processing	Signal transduction
ko05162	Measles	Human Diseases	Infectious disease: viral
ko03030	DNA replication	Genetic Information Processing	Replication and repair
ko00220	Arginine biosynthesis	Metabolism	Amino acid metabolism
ko05340	Primary immunodeficiency	Human Diseases	Immune disease
ko04064	NF-kappa B signaling pathway	Environmental Information Processing	Signal transduction
ko05210	Colorectal cancer	Human Diseases	Cancer: specific types
ko04630	Jak-STAT signaling pathway	Environmental Information Processing	Signal transduction
ko04917	Prolactin signaling pathway	Organismal Systems	Endocrine system
ko04010	MAPK signaling pathway	Environmental Information Processing	Signal transduction
ko04657	IL-17 signaling pathway	Organismal Systems	Immune system

## Sheet: KEGG-NvsC-B
id	Term	Classification level1	Classification level2
ko04380	Osteoclast differentiation	Organismal Systems	Development and regeneration
ko04010	MAPK signaling pathway	Environmental Information Processing	Signal transduction
ko04657	IL-17 signaling pathway	Organismal Systems	Immune system
ko04668	TNF signaling pathway	Environmental Information Processing	Signal transduction
ko05418	Fluid shear stress and atherosclerosis	Human Diseases	Cardiovascular disease
ko05020	Prion diseases	Human Diseases	Neurodegenerative disease
ko04115	p53 signaling pathway	Cellular Processes	Cell growth and death
ko00053	Ascorbate and aldarate metabolism	Metabolism	Carbohydrate metabolism
ko04068	FoxO signaling pathway	Environmental Information Processing	Signal transduction
ko00532	Glycosaminoglycan biosynthesis - chondroitin sulfate / dermatan sulfate	Metabolism	Glycan biosynthesis and metabolism
ko00040	Pentose and glucuronate interconversions	Metabolism	Carbohydrate metabolism
ko00531	Glycosaminoglycan degradation	Metabolism	Glycan biosynthesis and metabolism
ko05200	Pathways in cancer	Human Diseases	Cancer: overview
ko00982	Drug metabolism-cytochrome P450	Metabolism	Xenobiotics biodegradation and metabolism
ko04933	AGE-RAGE signaling pathway in diabetic complications	Human Diseases	Endocrine and metabolic disease
ko00860	Porphyrin and chlorophyll metabolism	Metabolism	Metabolism of cofactors and vitamins
ko05210	Colorectal cancer	Human Diseases	Cancer: specific types
ko00630	Glyoxylate and dicarboxylate metabolism	Metabolism	Carbohydrate metabolism
ko00980	Metabolism of xenobiotics by cytochrome P450	Metabolism	Xenobiotics biodegradation and metabolism
ko04915	Estrogen signaling pathway	Organismal Systems	Endocrine system

[truncated: 2 more sheets: KEGG-OvsC-B, KEGG-NvsO-B]
